# Supplementary material for: Revealing nuclear receptor hub modules from Basal-like breast cancer expression networks
Source: PLoS One. 2021 Jun 23;16(6):e0252901. doi: 10.1371/journal.pone.0252901 (PMC8221501; doi:10.1371/journal.pone.0252901)
Supplement: S1 Appendix — This file contains detailed explanations of the specific terms used throughout this article. (ZIP) [file pone.0252901.s001.zip]

Archive with 4 entries (3 files):
- S_1_Appendix - Definitions/
- __MACOSX/._S_1_Appendix - Definitions
- S_1_Appendix - Definitions/S_1_definitions_Table.pdf
- __MACOSX/S_1_Appendix - Definitions/._S_1_definitions_Table.pdf
