# Supplementary material for: Revealing nuclear receptor hub modules from Basal-like breast cancer expression networks
Source: PLoS One. 2021 Jun 23;16(6):e0252901. doi: 10.1371/journal.pone.0252901 (PMC8221501; doi:10.1371/journal.pone.0252901)
Supplement: S2 Appendix — 171 NR-associated genes were considered in the TCGA analyses. 169 NR-associated genes were considered in the METABRIC analyses. (ZIP) [file pone.0252901.s002.zip]

Archive with 4 entries (3 files):
- S_2_Appendix - NR-associated genes used in TCGA and METABRIC/
- __MACOSX/._S_2_Appendix - NR-associated genes used in TCGA and METABRIC
- S_2_Appendix - NR-associated genes used in TCGA and METABRIC/S_2_NR-associated genes used in TCGA and METABRIC.pdf
- __MACOSX/S_2_Appendix - NR-associated genes used in TCGA and METABRIC/._S_2_NR-associated genes used in TCGA and METABRIC.pdf
