# Supplementary material for: Revealing nuclear receptor hub modules from Basal-like breast cancer expression networks
Source: PLoS One. 2021 Jun 23;16(6):e0252901. doi: 10.1371/journal.pone.0252901 (PMC8221501; doi:10.1371/journal.pone.0252901)
Supplement: S6 Appendix — This summarises the number of degrees of each node across the eight Basal-specific networks. (XLSX) [file pone.0252901.s006.xlsx]

## Sheet: node_connectivity
SI 6. This supplementary table summarises the degree (number of connections) that each node makes in each Basal-specific network.
The nodes are ranked according to the magnitude of the total degree across networks. FOS and STAT1 are the most highly connected nodes, and are defined as hubs in this work.
	Basal vs Luminal A		Basal vs Luminal B			Basal vs Her2			Total
	TCGA Class1	METABRIC Class1	TCGA Class1	METABRIC Class1	METABRIC Class2	TCGA Class1	TCGA Class3	METABRIC Class2
FOS	3	4	3	3	5	5	1	4	28
STAT1	4	4	2	3	4	3	3	3	26
NR2C1	3	2	3	5	3	2	4	2	24
NR4A2	4	4	3	0	3	3	3	4	24
CREBBP	3	5	4	1	4	2	0	4	23
NCOR2	3	3	3	3	3	2	3	2	22
APOA1	3	2	4	1	1	3	4	3	21
LCK	4	3	3	1	3	2	3	2	21
TMPRSS2	3	4	3	3	2	2	1	3	21
POMC	1	3	1	4	2	3	4	2	20
SP1	3	1	5	3	2	1	4	1	20
THRSP	3	3	2	2	1	2	5	2	20
USF2	3	1	2	4	0	2	5	3	20
COPS2	0	4	2	3	4	2	2	2	19
HNF4A	3	3	2	2	3	2	1	3	19
JUN	3	2	4	0	3	2	2	3	19
NR4A1	3	5	2	2	2	1	1	3	19
EWSR1	3	3	2	1	3	1	3	2	18
HSP90AA1	3	2	2	0	3	1	4	3	18
LEP	2	2	3	3	1	1	3	3	18
NR0B2	4	1	4	2	0	1	4	2	18
NR1H3	2	3	2	2	2	2	2	3	18
NR2F6	3	2	2	2	1	3	2	3	18
NR5A1	2	2	4	3	1	4	1	1	18
PGR	3	3	3	2	2	4	0	1	18
SRC	4	3	3	2	2	3	1	0	18
STAR	2	2	4	3	2	2	1	2	18
TRIM24	2	2	2	3	1	2	5	1	18
APOB	5	0	5	2	1	2	1	1	17
LPL	1	2	3	2	1	3	3	2	17
NR3C2	2	1	1	5	2	1	3	2	17
NRP2	1	3	0	3	2	4	2	2	17
SIRT1	1	2	2	4	2	1	2	3	17
SMARCD3	1	2	2	3	3	1	2	3	17
SUMO1	1	3	3	2	3	2	2	1	17
TAF15	3	3	2	2	2	1	1	3	17
UBC	1	2	1	2	3	1	3	4	17
BRCA1	3	1	2	0	1	2	5	2	16
CYP3A4	3	0	3	2	1	3	3	1	16
ERBB2	1	1	3	2	2	2	4	1	16
FABP1	5	1	4	1	1	3	0	1	16
KLK3	1	2	3	2	3	3	1	1	16
PML	1	2	2	1	2	3	2	3	16
PPARG	2	2	7	0	1	1	2	1	16
RNF14	2	3	2	0	3	1	2	3	16
SIX3	2	2	2	2	2	2	3	1	16
THRA	1	4	0	2	6	0	0	3	16
ABCB1	2	2	1	3	3	1	1	2	15
CYP7A1	2	3	3	2	2	0	2	1	15
FABP6	1	2	0	3	2	3	1	3	15
FOXP3	2	2	2	2	2	1	1	3	15
GPS2	2	1	5	2	3	0	0	2	15
IKBKB	2	0	1	2	2	4	3	1	15
MED24	1	2	1	3	0	4	3	1	15
NR1H4	1	1	2	2	1	3	2	3	15
NR2F2	3	1	1	3	2	2	1	2	15
NR5A2	3	1	3	4	1	3	0	0	15
PAX6	1	3	0	3	3	1	2	2	15
PNRC2	2	2	3	2	2	2	0	2	15
PPARGC1A	2	3	1	1	4	0	2	2	15
PSMC1	2	3	2	0	4	1	0	3	15
RASD1	1	3	0	2	1	2	2	4	15
RERE	3	1	2	4	1	3	0	1	15
RORA	2	1	1	5	1	1	2	2	15
RORC	2	2	2	3	1	1	0	4	15
THRB	1	2	1	3	2	1	2	3	15
UBE2I	1	1	2	3	1	2	4	1	15
WT1	2	2	2	1	1	1	4	2	15
ADIPOQ	6	0	3	0	0	4	1	0	14
ESRRA	1	4	3	2	1	0	1	2	14
MAPK8	2	0	2	3	1	3	2	1	14
NCOA2	1	3	1	0	5	1	1	2	14
NR1I3	1	1	2	3	1	3	2	1	14
NR4A3	2	2	4	0	0	3	1	2	14
PPARGC1B	1	3	0	1	1	4	1	3	14
RARS	1	2	1	1	3	3	2	1	14
SLCO1B1	2	2	2	3	1	3	0	1	14
SMARCA4	1	2	1	2	1	2	3	2	14
STX17	0	4	0	2	2	2	3	1	14
ABCB11	1	1	2	0	2	1	4	2	13
AR	3	2	1	0	4	0	1	2	13
BCL11A	3	1	1	0	3	1	1	3	13
CYP19A1	1	2	2	2	2	2	0	2	13
EP300	2	2	3	1	1	2	1	1	13
FKBP1A	1	1	3	1	2	2	1	2	13
HNF1A	2	1	2	3	2	1	1	1	13
LMX1B	1	1	2	1	2	2	2	2	13
NFKB1	1	2	0	3	2	2	2	1	13
NOS3	0	1	2	2	3	1	2	2	13
NR2E1	2	3	1	1	1	3	1	1	13
NR2E3	1	1	2	3	0	2	3	1	13
RARB	3	0	3	2	1	2	1	1	13
RARG	3	2	1	3	2	1	0	1	13
RORB	2	1	1	2	1	2	2	2	13
RXRG	4	1	3	0	1	3	1	0	13
CTNNB1	1	1	3	0	1	2	2	2	12
ESRRG	1	2	1	2	2	2	0	2	12
FKBP4	2	1	2	2	1	2	1	1	12
FOXO1	0	1	1	2	0	3	4	1	12
GCH1	1	2	1	0	2	2	2	2	12
KLF4	1	1	1	2	2	2	1	2	12
MED1	1	1	1	2	1	3	1	2	12
NCOA1	3	2	3	0	1	0	2	1	12
NPAS2	0	2	0	1	3	2	2	2	12
NR1D1	2	0	2	3	1	2	2	0	12
NR3C1	1	1	0	2	2	4	0	2	12
POU5F1	2	0	3	1	1	1	4	0	12
RARA	0	3	2	0	3	0	2	2	12
RXRB	1	2	2	0	1	1	3	2	12
AKT1	3	1	2	2	1	2	0	0	11
ESR1	2	1	1	0	2	1	2	2	11
FKBP1B	1	1	1	2	1	2	1	2	11
FOXL2	1	1	1	2	2	2	0	2	11
HIVEP1	2	2	1	0	1	2	1	2	11
LMX1A	1	1	1	2	1	1	4	0	11
MAPK1	2	1	2	3	1	1	0	1	11
NCOA6	3	1	1	3	1	1	0	1	11
PCK2	2	0	3	0	2	2	0	2	11
SGK1	0	3	0	2	3	0	0	3	11
SMAD3	1	1	2	0	1	3	2	1	11
SOX2	0	2	0	3	2	0	3	1	11
SOX9	2	2	3	0	0	1	1	2	11
ABCG8	1	2	0	2	0	2	2	1	10
CCND1	1	1	1	0	1	3	1	2	10
ESRRB	1	1	1	2	1	2	2	0	10
HDAC1	1	0	1	2	0	3	1	2	10
HDAC3	1	2	1	0	2	1	2	1	10
NCOR1	0	1	0	0	1	2	2	4	10
NR0B1	4	0	1	2	0	2	1	0	10
NR1I2	0	1	1	2	1	0	5	0	10
PITX3	1	1	1	4	0	1	2	0	10
RPS27A	3	1	1	0	2	2	1	0	10
TAB2	0	3	0	3	2	0	0	2	10
TRERF1	0	1	0	1	2	3	2	1	10
ARNTL	1	1	1	0	1	1	2	2	9
BCL6	1	2	1	1	1	0	2	1	9
CDK2	1	2	1	0	2	0	0	3	9
CYP2E1	3	1	1	1	1	1	0	1	9
ESR2	3	0	1	2	0	1	1	1	9
INS	1	0	3	0	0	5	0	0	9
MEF2D	1	2	1	2	2	0	0	1	9
RELA	2	1	2	0	0	2	1	1	9
RGL2	1	1	1	1	1	2	1	1	9
VANGL2	0	3	0	0	3	0	0	3	9
VDR	1	1	2	0	2	0	2	1	9
BCL2	0	1	0	1	2	1	0	3	8
CYP1A2	1	0	2	0	0	1	4	0	8
NR2C2AP	0	2	0	3	2	0	0	1	8
NR2F1	1	0	1	2	1	1	0	2	8
NRF1	2	1	0	0	3	0	1	1	8
PPARA	0	1	0	1	1	2	1	2	8
PPARD	1	1	0	0	3	0	2	1	8
RXRA	0	0	1	1	2	1	3	0	8
CREB1	2	0	1	1	0	0	1	2	7
DR1	1	0	1	0	1	1	2	1	7
JAZF1	1	0	1	1	0	2	1	1	7
NCOA3	0	1	2	0	1	2	1	0	7
NISCH	1	0	0	1	0	2	3	0	7
PSMD2	1	1	0	1	2	0	0	2	7
SKP1	0	2	0	0	2	0	0	3	7
SMAD4	1	1	1	0	1	1	1	1	7
CLOCK	1	1	1	0	1	1	1	0	6
KAT2B	0	1	0	4	1	0	0	0	6
NR1D2	1	2	0	1	1	0	0	1	6
NR2C2	0	2	1	1	1	0	1	0	6
NRBP1	1	1	1	1	0	1	1	0	6
NRIP1	1	0	1	0	1	1	1	1	6
TCF12	2	0	1	1	0	0	1	1	6
TFG	1	1	0	0	1	2	1	0	6
NANOG	1	0	1	0	0	0	3	0	5
NR1H2	1	0	1	2	0	1	0	0	5
SMARCA2	0	0	0	2	1	0	2	0	5
SCNN1A	0	0	0	0	0	1	3	0	4
HNF4G	1	0	0	0	0	1	1	0	3
ABCA1	1	0	0	1	0	0	0	0	2
CYP2B6	0	0	2	0	0	0	0	0	2
TCF3	1	0	0	0	0	1	0	0	2
AGO2	0	0	0	0	0	0	0	0	0
